# Supplementary material for: Global Interactomics Connect Nuclear Mitotic Apparatus Protein NUMA1 to Influenza Virus Maturation
Source: Viruses. 2018 Dec 19;10(12):731. doi: 10.3390/v10120731 (PMC6316800; doi:10.3390/v10120731)
Supplement: Supplementary file 1 [file viruses-10-00731-s001.zip]

Archive with 8 entries (7 files):
- viruses-373671-Supplementary/
- viruses-373671-Supplementary/Mock 3D Movie.avi
- viruses-373671-Supplementary/PR8 NSi M1 3D Movie.avi
- viruses-373671-Supplementary/PR8 NSi M2 3D Movie.avi
- viruses-373671-Supplementary/PR8 NUMA M1 3D Movie.avi
- viruses-373671-Supplementary/PR8 NUMA M2 3D Movie.avi
- viruses-373671-Supplementary/Supp Fig 1.eps
- viruses-373671-Supplementary/Supp Fig 2.eps
